# Supplementary material for: Visual Outcomes Following Non-Diffractive Extended-Depth-of-Focus Intraocular Lens Implantation in Patients with Epiretinal Membrane in One Eye and Bilateral Cataracts
Source: Biomedicines. 2024 Oct 24;12(11):2443. doi: 10.3390/biomedicines12112443 (PMC11591685; doi:10.3390/biomedicines12112443)
Supplement: Supplementary file 1 [file biomedicines-12-02443-s001.zip]

Archive with 1 entries (1 files):
- biomedicines-3196098-supplementary.pdf
